# Supplementary material for: Spatiotemporal and kinetic characteristics during maximal sprint running in fast running soccer players
Source: PLoS One. 2025 May 2;20(5):e0322216. doi: 10.1371/journal.pone.0322216 (PMC12047830; doi:10.1371/journal.pone.0322216)
Supplement: S1 Dataset — (XLSX) [file pone.0322216.s002.xlsx]

## Sheet: Phase
				Dist. GC			CT			FLT			FL:CT			SF			SL			SL/BH			Vel_SFxSL			%Vmax_SFxSL			Imp. Fap			Imp. Fap-			Imp. Fap+			Imp. Fv			Imp. Fv-		0.726361	Imp. Fv+			Av. Fap
Gp	# Half step	#Step	1st Acc (1-4 steps)	2nd Acc (Half of total steps)	Vmax	1st Acc (1-4 steps)	2nd Acc (Half of total steps)	Vmax	1st Acc (1-4 steps)	2nd Acc (Half of total steps)	Vmax	1st Acc (1-4 steps)	2nd Acc (Half of total steps)	Vmax	1st Acc (1-4 steps)	2nd Acc (Half of total steps)	Vmax	1st Acc (1-4 steps)	2nd Acc (Half of total steps)	Vmax	1st Acc (1-4 steps)	2nd Acc (Half of total steps)	Vmax	1st Acc (1-4 steps)	2nd Acc (Half of total steps)	Vmax	1st Acc (1-4 steps)	2nd Acc (Half of total steps)	Vmax	1st Acc (1-4 steps)	2nd Acc (Half of total steps)	Vmax	1st Acc (1-4 steps)	2nd Acc (Half of total steps)	Vmax	1st Acc (1-4 steps)	2nd Acc (Half of total steps)	Vmax	1st Acc (1-4 steps)	2nd Acc (Half of total steps)	Vmax	1st Acc (1-4 steps)	2nd Acc (Half of total steps)	Vmax	1st Acc (1-4 steps)	2nd Acc (Half of total steps)	Vmax	1st Acc (1-4 steps)	2nd Acc (Half of total steps)
Sp	13	26	3.08405	20.9011	43.0231	0.168625	0.114125	0.10175	0.055625	0.107	0.126625	0.329874	0.937568	1.24447	4.45933	4.52429	4.38867	1.22648	1.92194	2.09974	0.685186	1.07371	1.17304	5.46882	8.69192	9.2154	58.7808	93.4239	99.0505	0.784966	0.137616	0.0266012	-0.0678065	-0.120068	-0.185411	0.852718	0.25767	0.212064	2.08508	2.10546	2.20487	0.1245	0.9654	1.13783	1.95107	1.11162	1.03101	4.5848	1.19659
Sp	14	28	1.59814	18.5502	43.0843	0.177625	0.120375	0.115375	0.055875	0.095	0.103875	0.314567	0.7892	0.900325	4.2957	4.64553	4.55846	1.21235	1.81651	1.94485	0.704035	1.05489	1.12941	5.20613	8.43625	8.86331	57.3001	92.8516	97.552	0.76533	0.139822	0.0166907	-0.00581707	-0.155012	-0.2175	0.771047	0.294874	0.234154	2.16418	2.05079	2.11986	0.201207	0.990749	1.18212	1.95328	1.0343	0.90986	4.25786	1.15622
Sp	13.5	27	3.1406	20.013	42.6897	0.151	0.10075	0.09	0.070375	0.09975	0.113	0.46606	0.990074	1.25556	4.54256	4.98847	4.92964	1.17271	1.8012	1.9521	0.698874	1.07342	1.16335	5.35244	8.98555	9.62263	54.7179	91.8592	98.3721	0.765742	0.155757	0.0302126	-0.00680792	-0.123996	-0.194534	0.772591	0.279714	0.224624	2.01447	1.91768	1.96431	0.103405	0.8067	1.01435	1.90309	1.07974	0.914361	5.01121	1.53745
Sp	13	26	3.24511	19.081	42.6279	0.148	0.100875	0.09175	0.080875	0.106625	0.122375	0.546453	1.057	1.33379	4.37991	4.81939	4.66698	1.2474	1.84904	2.0418	0.721876	1.07005	1.18159	5.48283	8.91108	9.52586	56.7518	92.2371	98.6006	0.795903	0.17195	0.0235878	-0.0129031	-0.10836	-0.207585	0.808821	0.280417	0.231209	2.09485	1.95109	2.05047	0.0725201	0.966334	1.20104	2.01269	0.95593	0.816256	5.3019	1.69383
Sp	14	28	1.59892	18.5147	43.6235	0.148125	0.10525	0.104125	0.07475	0.105125	0.112375	0.504641	0.998812	1.07923	4.50671	4.75565	4.62016	1.16436	1.8306	2.01226	0.688971	1.0832	1.19069	5.25672	8.70365	9.2953	55.9256	92.597	98.8915	0.706924	0.157276	0.000489958	-0.0458515	-0.145486	-0.229376	0.75282	0.302811	0.22987	2.049	2.04583	2.12391	0.110768	0.896212	1.21025	1.92798	1.11826	0.882419	4.73323	1.49418
Sp	14	28	1.59859	18.349	42.8105	0.14725	0.092875	0.09275	0.06375	0.102625	0.10375	0.432937	1.10498	1.1186	4.75745	5.13182	5.08455	1.17032	1.79046	1.94776	0.71755	1.09777	1.19421	5.59972	9.17889	9.89396	54.782	89.7969	96.7924	0.82391	0.158297	0.0149305	-0.0411054	-0.113891	-0.197489	0.865109	0.272144	0.212434	2.00119	1.86542	1.90127	0.106134	0.738035	1.04933	1.88424	1.09581	0.820607	5.52394	1.70526
Sp	13.5	27	1.71475	19.2177	42.6955	0.157125	0.102625	0.09575	0.084	0.116125	0.125	0.534606	1.13155	1.30548	4.15877	4.57195	4.53288	1.26626	1.8741	2.01225	0.743111	1.09983	1.1809	5.28654	8.56868	9.12067	57.7533	93.6093	99.6395	0.764643	0.1666	0.0462495	-0.0163484	-0.126798	-0.194201	0.780939	0.29341	0.240465	2.27789	2.10915	2.14398	0.105908	0.882846	1.0962	2.1608	1.19376	1.01164	4.77725	1.62048
Sp	13.5	27	1.77484	21.6915	43.6008	0.167	0.103125	0.09775	0.072375	0.107875	0.112	0.433383	1.04606	1.14578	4.18991	4.74072	4.78269	1.2473	1.937	2.02957	0.711119	1.10433	1.15711	5.24975	9.18159	9.70045	53.4868	93.5463	98.8327	0.891151	0.135625	0.0295592	-0.0365888	-0.16	-0.225763	0.928063	0.295602	0.255324	2.30052	2.05925	2.06712	0.0846966	0.93571	1.13714	2.20723	1.09211	0.897232	5.26038	1.30744
Sp	12.5	25	1.71922	20.8083	42.3484	0.1765	0.110125	0.10075	0.066375	0.1135	0.1215	0.376062	1.03065	1.20596	4.18724	4.47731	4.51317	1.30253	2.08023	2.18527	0.726046	1.15955	1.2181	5.4799	9.31176	9.86099	54.9327	93.3448	98.8505	0.770231	0.165169	0.0424851	-0.0399652	-0.134582	-0.197447	0.810222	0.299718	0.239984	1.95005	1.91399	1.92682	0.0755171	0.797144	0.963661	1.8689	1.08824	0.932008	4.31097	1.49147
Sp	13.5	27	1.6425	20.9247	42.678	0.161875	0.100125	0.095375	0.06375	0.108125	0.116875	0.393822	1.0799	1.22543	4.43356	4.80373	4.72544	1.21964	1.91273	2.04562	0.7365	1.15503	1.23528	5.41554	9.1873	9.66633	55.1709	93.5959	98.476	0.824522	0.148327	0.023637	-0.0328779	-0.129868	-0.203011	0.857483	0.27822	0.226671	2.15696	1.99835	2.06541	0.0817978	0.867958	1.08086	2.0668	1.0981	0.950075	4.98245	1.48017
Sp	13	26	1.99691	17.071	36.9088	0.175	0.113375	0.104375	0.072	0.102375	0.108875	0.411429	0.902977	1.04311	4.07117	4.64005	4.69389	1.37404	1.92807	2.02954	0.771934	1.08319	1.14019	5.63034	8.95037	9.52487	56.6276	90.019	95.797	0.87343	0.176856	0.0298781	-0.0383195	-0.12689	-0.192186	0.911588	0.3037	0.222065	2.32936	2.06232	2.08214	0.135948	0.969383	1.22474	2.18356	1.0647	0.827077	4.89546	1.55927
Sp	12.5	25	3.44291	20.5835	43.7588	0.190375	0.1105	0.10125	0.05525	0.112625	0.120625	0.290217	1.01923	1.19136	4.07948	4.48501	4.50949	1.33066	2.027	2.16231	0.75563	1.15105	1.22789	5.45454	9.08879	9.74828	54.8402	91.379	98.0095	0.874358	0.189869	0.0225363	-0.0285971	-0.142367	-0.237359	0.902992	0.332142	0.259954	2.25663	2.12839	2.1465	0.106977	0.873756	1.10341	2.1418	1.22309	1.0089	4.52127	1.70751
Sp	12.5	25	1.7762	20.6128	41.7255	0.148625	0.09925	0.097375	0.088875	0.115	0.12575	0.597981	1.15869	1.2914	4.22001	4.66873	4.49991	1.34897	2.00852	2.20904	0.787029	1.17183	1.28882	5.71424	9.37873	9.9388	56.8377	93.2873	98.8581	0.857805	0.172176	0.0264419	-0.0131332	-0.140287	-0.22801	0.871045	0.312461	0.254393	2.22827	2.04821	2.14901	0.0703429	0.719173	1.11072	2.14879	1.29733	1.00288	5.67443	1.73472
Sp	12.5	25	1.9091	19.2969	42.2905	0.152375	0.09975	0.095625	0.097875	0.119625	0.121125	0.64233	1.19925	1.26667	4.02901	4.56238	4.63275	1.38601	2.0149	2.13323	0.781293	1.13579	1.20249	5.6245	9.18939	9.87869	55.2223	90.2229	96.9905	0.837748	0.172118	0.0294384	-0.0250533	-0.123811	-0.185637	0.862773	0.295779	0.215028	2.29886	2.11977	2.09812	0.0879002	0.333663	1.1207	2.19989	1.75551	0.94216	5.46459	1.71253
Sp	12.5	25	3.4582	22.1031	43.2679	0.14525	0.09725	0.08925	0.07675	0.10925	0.1145	0.528399	1.12339	1.28291	4.5118	4.84386	4.91915	1.27852	2.04864	2.15115	0.732676	1.17401	1.23275	5.78843	9.92563	10.5813	53.4484	91.6498	97.7039	0.852083	0.183309	0.0395325	-0.0113474	-0.133865	-0.21619	0.86332	0.31718	0.255745	2.1053	1.98251	2.01552	0.0778045	0.806998	0.994184	2.01789	1.14272	0.98436	5.76471	1.88468
Sp	13.5	27	1.59872	21.2643	42.9719	0.148	0.094125	0.086	0.06925	0.10575	0.113875	0.467905	1.12351	1.32413	4.62621	5.00797	5.01674	1.21377	1.93848	2.03702	0.715668	1.14297	1.20107	5.65164	9.70296	10.2174	55.0165	94.4545	99.462	0.826459	0.122351	0.0372275	-0.0445622	-0.146315	-0.183515	0.871201	0.268686	0.220683	1.99181	1.94155	1.94851	0.115115	0.93917	1.04092	1.86588	0.969518	0.870697	5.53884	1.29647
Sp	13	26	1.8606	20.3913	42.6887	0.153875	0.088	0.08275	0.08075	0.113375	0.11675	0.524777	1.28835	1.41088	4.27326	4.96744	5.00056	1.30905	1.94226	2.07406	0.759307	1.1266	1.20305	5.625	9.64508	10.3706	53.5583	91.8355	98.7439	0.848066	0.179027	0.0446657	-0.0423447	-0.13579	-0.186614	0.890511	0.314983	0.231382	2.25386	2.02195	2.05109	0.117955	0.447665	0.872555	2.12445	1.54059	1.13655	5.4774	2.02554
SOCHigh	13.5	27	1.24355	18.3181	42.8119	0.145125	0.109125	0.10375	0.063875	0.10325	0.111875	0.440138	0.946163	1.07831	4.78976	4.71248	4.63267	1.09958	1.93646	2.10463	0.617395	1.08729	1.18171	5.27908	9.1208	9.74532	53.3477	92.1702	98.4813	0.753796	0.18727	0.0157602	-0.0491283	-0.122609	-0.226233	0.803151	0.30989	0.242034	1.92381	2.05348	2.11545	0.106682	0.903774	1.12874	1.80822	1.1197	0.954073	5.13684	1.69789
SOCHigh	13.5	27	1.70707	21.3388	43.3751	0.158625	0.104	0.1055	0.064	0.10625	0.108625	0.403467	1.02163	1.02962	4.50429	4.75754	4.69764	1.29675	1.9407	2.0492	0.732213	1.09582	1.15708	5.85995	9.23225	9.62658	59.3981	93.5807	97.5777	0.765929	0.144969	-0.0090927	-0.039203	-0.128457	-0.23382	0.805216	0.273413	0.224781	2.05541	2.0398	2.11635	0.114103	0.973372	1.20977	1.9291	1.03596	0.876858	4.74476	1.38042
SOCHigh	13	26	1.55864	15.9875	38.0068	0.1605	0.119	0.117875	0.068375	0.10475	0.113375	0.426012	0.880252	0.961824	4.37333	4.4711	4.32803	1.27867	1.9107	2.09788	0.724459	1.08255	1.1886	5.60082	8.53957	9.07438	60.9192	92.8836	98.7005	0.79325	0.174561	0.0271534	-0.0310607	-0.127668	-0.222628	0.824282	0.302238	0.249738	2.13537	2.1498	2.22436	0.0931457	1.06672	1.30567	2.03357	1.05533	0.890334	4.86992	1.45599
SOCHigh	15.5	31	1.36959	21.6201	44.0468	0.15425	0.0965	0.09975	0.05925	0.100125	0.09625	0.384117	1.03756	0.964912	4.68748	5.0881	5.1389	1.07618	1.68069	1.75095	0.657412	1.02669	1.06961	5.05831	8.54917	8.99663	54.7666	92.5623	97.407	0.730599	0.106833	0.0281354	-0.0356094	-0.116646	-0.160234	0.766039	0.22342	0.188334	1.98754	1.9223	1.90253	0.088475	0.920413	1.01572	1.88979	0.96984	0.857394	4.65125	1.10171
SOCHigh	14	28	1.6017	16.592	40.0073	0.154	0.11675	0.11025	0.069125	0.095	0.1065	0.448864	0.813704	0.965986	4.50969	4.72449	4.61889	1.14392	1.82926	2.02317	0.666619	1.066	1.179	5.2007	8.63794	9.33568	55.2175	91.7117	99.1198	0.782715	0.163761	0.0320872	-0.0401442	-0.139767	-0.210462	0.823005	0.303517	0.242569	2.09096	2.03573	2.11073	0.0890401	0.927933	1.20607	1.99299	1.08218	0.87642	5.01526	1.39332
SOCHigh	13	26	1.79208	20.4384	42.3248	0.14525	0.106	0.10525	0.088	0.101	0.1055	0.605852	0.95283	1.00238	4.28804	4.83325	4.77308	1.34342	1.93233	2.02459	0.77475	1.11438	1.16758	5.76832	9.33914	9.66154	58.0622	94.005	97.2502	0.823948	0.145309	-0.0141776	-0.016351	-0.139234	-0.231649	0.840098	0.284468	0.217715	2.11746	1.97756	2.00027	0.0614485	0.951458	1.12505	2.03907	0.972288	0.8212	5.54612	1.36566
SOCHigh	12.5	25	2.05679	14.5489	32.7558	0.1455	0.10875	0.108	0.098	0.11125	0.12175	0.67354	1.02299	1.12731	4.24515	4.54679	4.36316	1.28866	1.87648	2.14052	0.70728	1.0299	1.17482	5.505	8.5326	9.33725	54.7849	84.9151	92.9229	0.657959	0.227805	0.0342529	-0.0431849	-0.0952468	-0.204978	0.700635	0.322948	0.239345	2.12338	2.0685	2.20547	0.112695	0.781596	1.28802	1.98685	1.22559	0.856606	4.50659	2.06022
SOCHigh	14.5	29	1.30908	14.2186	33.8279	0.14925	0.104	0.09625	0.06825	0.09275	0.10325	0.457286	0.891827	1.07273	4.60779	5.09115	5.01388	1.18511	1.68979	1.84656	0.689818	0.983582	1.07483	5.46667	8.59126	9.25828	56.7572	89.198	96.1233	0.765148	0.178184	0.0093065	-0.0626907	-0.105175	-0.183391	0.827702	0.283305	0.192891	1.87906	1.82667	1.88307	0.115524	0.726016	1.04483	1.74306	1.04826	0.779116	4.99815	1.70162
SOCHigh	14.5	29	1.56241	16.1348	35.6476	0.13625	0.10025	0.09725	0.071	0.099	0.10425	0.521101	0.987531	1.07198	4.83166	5.02041	4.96725	1.16774	1.695	1.81594	0.69591	1.01013	1.08221	5.64578	8.51057	9.01966	60.875	91.7643	97.2536	0.7372	0.16056	0.0224815	-0.0156942	-0.0890076	-0.167869	0.752332	0.249513	0.190479	1.79461	1.84653	1.85437	0.0609272	0.73298	0.966847	1.71804	1.05639	0.82832	5.33605	1.58841
SOCHigh	13.5	27	1.77943	16.2017	35.1561	0.150125	0.112875	0.110625	0.08425	0.101375	0.1045	0.561199	0.898117	0.944633	4.27219	4.67146	4.65773	1.32739	1.83136	1.95108	0.786832	1.08557	1.15654	5.69088	8.55491	9.08176	59.3779	89.2608	94.7578	0.799527	0.159158	0.0214459	-0.0123625	-0.105969	-0.18829	0.808125	0.265111	0.209678	2.20373	2.05472	2.07078	0.0865589	1.00527	1.21287	2.14012	1.02025	0.828504	5.24077	1.39154
SOCHigh	15.5	31	1.36434	21.6766	44.4944	0.132625	0.0975	0.106625	0.071875	0.0925	0.1035	0.541942	0.948718	0.970692	4.93175	5.26356	4.77777	1.05846	1.68221	1.89109	0.646982	1.02824	1.15592	5.25685	8.85294	9.00979	55.7863	93.9485	95.613	0.666623	0.0999581	-0.043127	-0.043081	-0.09738	-0.208384	0.709518	0.19733	0.165192	1.80568	1.82517	1.95866	0.111338	1.0504	1.26095	1.68283	0.747601	0.673394	4.99721	1.01708
SOCHigh	14	28	1.35411	19.6463	42.8158	0.127938	0.09625	0.0944375	0.0704375	0.107875	0.118813	0.550562	1.12078	1.25811	5.04997	4.9	4.70829	1.12057	1.8394	2.07397	0.664634	1.09098	1.23011	5.64193	9.01321	9.75546	57.4748	91.8182	99.3795	0.709962	0.193139	0.0706385	-0.0227342	-0.094348	-0.167936	0.732705	0.287484	0.238576	1.84722	1.99163	2.10582	0.0972118	0.721027	1.14599	1.74445	1.25401	0.941231	5.51984	1.9957
SOCHigh	13.5	27	1.59957	21.1943	42.5882	0.153125	0.106938	0.104813	0.068	0.099875	0.11	0.444082	0.933957	1.04949	4.53345	4.8356	4.67881	1.29262	1.8736	2.0117	0.747612	1.08363	1.1635	5.851	9.05965	9.41239	61.2803	94.8861	98.5804	0.848028	0.164991	0.0623538	-0.0201044	-0.112146	-0.173803	0.868098	0.277126	0.236151	2.16762	2.03905	2.13389	0.0988623	1.04142	1.33661	2.06348	0.982643	0.782048	5.46779	1.53823
SOCHigh	13.5	27	1.64882	17.5127	38.4707	0.149063	0.105063	0.104438	0.072	0.10525	0.109125	0.483019	1.00178	1.04488	4.52647	4.76064	4.69338	1.26378	1.83496	1.94945	0.744713	1.0813	1.14876	5.70748	8.72797	9.14246	59.9037	91.6058	95.9561	0.816465	0.193796	0.065027	-0.0234986	-0.104237	-0.18831	0.839919	0.298012	0.253356	2.1361	1.99952	2.06123	0.0824787	0.926709	1.12764	2.04843	1.05787	0.918338	5.4384	1.83423
SOCHigh	14.5	29	1.16733	21.1364	43.3049	0.15475	0.10325	0.104	0.057625	0.09375	0.1015	0.372375	0.90799	0.975962	4.71663	5.07886	4.92185	1.1142	1.80098	1.96039	0.643673	1.04043	1.13252	5.28213	9.14422	9.59815	53.7291	93.0137	97.631	0.787951	0.113638	-0.0347912	-0.0514162	-0.125493	-0.219025	0.839312	0.239016	0.184277	1.94314	1.90735	1.97147	0.119896	0.956839	1.12412	1.81365	0.92044	0.818035	4.99287	1.09042
SOCHigh	13.5	27	1.65521	21.321	42.6043	0.14375	0.103375	0.10275	0.08675	0.109375	0.112625	0.603478	1.05804	1.09611	4.349	4.7005	4.65748	1.29153	1.8872	1.9788	0.742683	1.08522	1.13789	5.61718	8.87151	9.2164	59.6316	94.1793	97.8406	0.780691	0.108445	0.0174696	-0.0108932	-0.129201	-0.191327	0.787464	0.237694	0.208679	2.17131	2.05315	2.10154	0.0857653	1.01839	1.20354	2.10865	1.00084	0.864532	5.35539	1.03733
SOCMed	15	30	1.49307	19.5629	42.9161	0.167	0.11375	0.110625	0.06	0.09075	0.0975	0.359281	0.797802	0.881356	4.41312	4.89093	4.8052	1.21611	1.73175	1.81914	0.744255	1.05982	1.1133	5.37618	8.46981	8.73887	54.8826	86.4637	89.2104	0.739866	0.10956	-0.00314465	-0.0503859	-0.148456	-0.197863	0.790394	0.258063	0.194764	2.1333	2.0084	2.05087	0.097861	0.909585	1.20286	2.02727	1.07042	0.820346	4.35117	0.958078
SOCMed	14	28	1.56642	11.5754	26.1651	0.14675	0.112	0.107875	0.077375	0.100125	0.108625	0.527257	0.893973	1.00695	4.47219	4.7148	4.62508	1.20994	1.70731	1.92726	0.710056	1.00194	1.13102	5.42859	8.04851	8.90954	59.0812	87.5948	96.9657	0.682643	0.238185	0.0538663	-0.0460494	-0.072528	-0.173055	0.728943	0.310688	0.227029	2.04774	2.02614	2.10314	0.119514	0.862434	1.22987	1.91713	1.13403	0.844068	4.60112	2.10117
SOCMed	13.5	27	1.66557	12.1777	29.3424	0.149	0.112625	0.1065	0.086875	0.117	0.126	0.583054	1.03885	1.1831	4.24336	4.35525	4.30183	1.26221	1.79425	1.99132	0.764978	1.08742	1.20686	5.36766	7.81427	8.56746	60.5207	88.1065	96.5987	0.780745	0.220394	0.039601	-0.027623	-0.0981016	-0.203641	0.808412	0.318517	0.243193	2.19741	2.19975	2.27837	0.10318	0.970943	1.27484	2.08291	1.19724	0.969803	5.15925	1.93924
SOCMed	14	28	1.70696	17.4171	38.0722	0.18775	0.123	0.119875	0.05125	0.093875	0.1005	0.272969	0.763211	0.838373	4.19155	4.61371	4.54009	1.26036	1.79997	1.93026	0.720206	1.02855	1.103	5.28715	8.30183	8.76173	58.9454	92.5554	97.6827	0.744725	0.158529	0.00451455	-0.0687848	-0.0918427	-0.191372	0.813561	0.250333	0.195926	2.21279	2.09209	2.12747	0.326203	1.12184	1.35393	1.87536	0.9463	0.74952	3.92153	1.27813
SOCMed	14.5	29	1.51565	19.4651	43.3233	0.147625	0.1025	0.101625	0.076375	0.106125	0.113	0.517358	1.03537	1.11193	4.48605	4.79719	4.67528	1.15508	1.76292	1.90802	0.706472	1.07824	1.16698	5.20812	8.45368	8.91293	57.662	93.5952	98.6799	0.703469	0.127832	0.00487768	-0.0164972	-0.127584	-0.208255	0.719936	0.25543	0.213204	2.08816	1.9953	2.07341	0.0725335	0.94277	1.13195	2.00557	1.02145	0.909064	4.69946	1.23427
SOCMed	14	28	1.42763	13.1339	29.7142	0.15525	0.1135	0.10825	0.081	0.102875	0.111625	0.521739	0.906388	1.03118	4.23731	4.62336	4.54954	1.21468	1.73339	1.9137	0.667405	0.952412	1.05148	5.15754	8.01465	8.70566	57.9606	90.0687	97.8344	0.742378	0.207063	0.045302	-0.0375645	-0.0904091	-0.175703	0.779934	0.2975	0.221058	2.14355	2.08169	2.14407	0.113026	0.764465	1.09624	2.02021	1.28871	1.01564	4.69179	1.80538
SOCMed	14	28	1.63054	15.3903	36.294	0.157	0.116625	0.114875	0.083625	0.1045	0.11025	0.532643	0.896034	0.959739	4.19418	4.52972	4.44601	1.25386	1.81329	1.95263	0.723521	1.04633	1.12673	5.27974	8.20691	8.67828	59.0555	91.7966	97.0691	0.725589	0.163329	0.00904203	-0.0116292	-0.0953169	-0.186815	0.737234	0.258684	0.195856	2.19038	2.12917	2.20863	0.0687609	1.02609	1.32879	2.11197	1.07614	0.852599	4.56914	1.38697
SOCMed	14	28	1.47297	14.8346	35.4373	0.168	0.115625	0.1095	0.05275	0.10075	0.109875	0.313988	0.871351	1.00342	4.53502	4.6234	4.55893	1.17377	1.76052	1.95833	0.684813	1.02714	1.14255	5.33402	8.13889	8.92851	57.7567	88.1278	96.6778	0.758746	0.190791	0.0423218	-0.0644302	-0.109685	-0.201717	0.823187	0.300535	0.244042	2.08265	2.06079	2.15476	0.184327	0.942263	1.2109	1.88665	1.09313	0.916093	4.46664	1.64077
SOCMed	14.5	29	1.71598	17.7791	41.0513	0.154625	0.10425	0.106125	0.060375	0.09725	0.1015	0.390461	0.932854	0.956419	4.66908	4.96881	4.81897	1.14842	1.7223	1.83135	0.69307	1.03941	1.10522	5.37357	8.55648	8.82278	59.2079	94.2783	97.2125	0.730405	0.147353	0.02085	-0.0381799	-0.082448	-0.165524	0.768663	0.229788	0.186354	1.95152	1.93295	2.01263	0.0952597	0.974078	1.20209	1.8466	0.931038	0.782987	4.65501	1.40442
SOCMed	15	30	1.53209	18.4896	43.8549	0.154	0.11025	0.11525	0.057875	0.09725	0.1035	0.375812	0.882086	0.898048	4.72567	4.82032	4.56569	1.11682	1.70408	1.88686	0.646685	0.986727	1.09257	5.2637	8.21544	8.61409	59.1356	92.2973	96.7759	0.677013	0.154099	0.0078375	-0.0635041	-0.118631	-0.211888	0.740539	0.272726	0.219741	2.04155	1.99171	2.13023	0.120732	0.829483	1.22723	1.91017	1.13315	0.875209	4.33142	1.38967
SOCMed	13.5	27	1.84916	19.2407	42.7273	0.17025	0.10875	0.110375	0.066375	0.10825	0.133875	0.389868	0.995402	1.21291	4.24636	4.6115	4.11825	1.23533	1.85712	2.14168	0.708334	1.06486	1.22803	5.26936	8.56107	8.7905	58.7651	95.4749	98.0336	0.71806	0.146684	-0.0327164	-0.032025	-0.124448	-0.246374	0.750323	0.271089	0.213653	2.16376	2.09828	2.33103	0.0733575	0.984468	1.40937	2.08135	1.08222	0.889398	4.16993	1.34097
SOCMed	14	28	1.61773	17.0363	37.978	0.156	0.12125	0.116125	0.06875	0.097625	0.09925	0.440705	0.805155	0.854682	4.45337	4.57007	4.64461	1.20688	1.84079	1.91698	0.68768	1.04888	1.0923	5.3867	8.40847	8.90127	59.9763	93.6211	99.1079	0.721086	0.16207	0.0203817	-0.0484225	-0.143383	-0.220388	0.769544	0.305446	0.240763	2.08522	2.10077	2.10078	0.101262	0.999196	1.18032	1.97521	1.0758	0.893871	4.55913	1.32642
SOCMed	14.5	29	1.44614	15.668	37.1408	0.151	0.103875	0.099125	0.06525	0.103375	0.113625	0.432119	0.995187	1.14628	4.62941	4.8296	4.70264	1.1355	1.68989	1.86602	0.661715	0.984784	1.08742	5.26928	8.15937	8.77422	58.3402	90.3385	97.146	0.705335	0.152116	0.0183917	-0.030138	-0.0925918	-0.180642	0.735331	0.244695	0.199056	2.02386	1.97103	2.05824	0.0915281	0.900871	1.18118	1.92248	1.0375	0.84317	4.57694	1.45526
SOCMed	14	28	1.88809	17.191	37.3844	0.13775	0.101	0.097	0.0885	0.1125	0.12075	0.642468	1.11386	1.24485	4.46218	4.68767	4.59391	1.25719	1.77416	1.88603	0.74346	1.04918	1.11533	5.6186	8.31499	8.66227	62.8892	93.0699	96.9571	0.670345	0.126246	0.0137054	-0.0108563	-0.101685	-0.163907	0.681075	0.228001	0.177773	2.02565	1.94797	1.97533	0.134625	0.97867	1.19283	1.86755	0.914977	0.727201	4.7786	1.25351
SOCMed	14	28	1.59679	15.1603	33.7665	0.15075	0.114	0.10725	0.078	0.10325	0.1135	0.517413	0.905702	1.05828	4.38026	4.60743	4.54476	1.20263	1.78435	1.91763	0.695969	1.03261	1.10974	5.28143	8.2185	8.70158	57.6343	89.6854	94.9571	0.747833	0.167924	0.00474017	-0.0195817	-0.0947326	-0.189041	0.76019	0.262623	0.193799	2.06829	2.05562	2.11449	0.0876329	0.97025	1.25855	1.99756	1.03106	0.79998	4.87466	1.45685
SOCMed	12.5	25	2.10875	13.8994	32.0784	0.17325	0.11975	0.10875	0.077	0.115	0.1255	0.444444	0.960334	1.15402	3.99655	4.2614	4.27149	1.43185	1.9451	2.07354	0.829576	1.12694	1.20136	5.725	8.28546	8.85216	64.209	92.9261	99.2819	0.817426	0.208967	0.0174141	-0.0142271	-0.121901	-0.222197	0.83186	0.330704	0.239634	2.34642	2.23353	2.26068	0.0579422	0.899834	1.32906	2.27377	1.27941	0.865972	4.60622	1.72063
SOCMed	13.5	27	1.56301	21.1553	42.3929	0.15475	0.1075	0.1125	0.0795	0.11525	0.11075	0.513732	1.07209	0.984444	4.27486	4.49006	4.49577	1.26895	1.88168	1.92837	0.756227	1.12138	1.14921	5.4253	8.44917	8.6691	61.6803	96.0587	98.5592	0.763952	0.103468	-0.0260711	-0.0284576	-0.139281	-0.231653	0.792065	0.24253	0.205485	2.14231	2.10115	2.13098	0.0780796	1.13595	1.26109	2.04513	0.905944	0.815279	4.84246	0.95919
SOCMed	13	26	2.14234	21.1614	43.2194	0.163	0.11975	0.12125	0.087	0.10475	0.11375	0.533742	0.874739	0.938144	4.01355	4.45782	4.27543	1.4064	1.96401	2.09185	0.771054	1.07676	1.14685	5.67321	8.75028	8.94122	61.7744	95.28	97.3592	0.705463	0.0843238	-0.0390884	-0.0118715	-0.178742	-0.266738	0.714753	0.262995	0.227845	2.18507	2.05206	2.18039	0.0568298	1.10019	1.31398	2.12983	0.902616	0.817279	4.25899	0.710424
SOCMed	13.5	27	1.55103	21.026	42.3528	0.13425	0.1015	0.1	0.08825	0.11475	0.1255	0.657356	1.13054	1.255	4.49654	4.62803	4.43959	1.24716	1.86802	1.99303	0.719651	1.07791	1.15004	5.61135	8.64544	8.84846	61.2801	94.4146	96.6317	0.723344	0.0836993	-0.0484473	-0.0327982	-0.159955	-0.243954	0.756483	0.243622	0.195471	1.89582	1.94795	2.06918	0.0843435	1.04134	1.29896	1.79251	0.851255	0.71366	5.28687	0.846792
SOCMed	14.5	29	1.29927	18.3626	42.1704	0.15425	0.114	0.11125	0.0645	0.0995	0.10725	0.418152	0.872807	0.964045	4.57267	4.68422	4.5773	1.20037	1.79104	1.87061	0.72008	1.07441	1.12214	5.48854	8.38992	8.56223	61.6105	94.1794	96.1136	0.791126	0.106121	-0.0214736	-0.017084	-0.155462	-0.231155	0.807386	0.261462	0.209681	1.93523	1.97245	2.06189	0.0674481	1.08666	1.31543	1.84916	0.837064	0.696728	5.05314	0.929646
SOCMed	14.5	29	1.6427	19.5905	43.9475	0.15025	0.11025	0.1065	0.0625	0.1	0.11	0.415973	0.907029	1.03286	4.70296	4.75845	4.59282	1.12991	1.78688	1.93848	0.655401	1.03647	1.12441	5.32473	8.50317	8.90529	55.8859	89.2454	93.4658	0.661113	0.117745	0.00709294	-0.0277001	-0.122539	-0.190334	0.688851	0.240172	0.197336	1.87029	1.97873	2.07044	0.0633027	1.05454	1.27411	1.79232	0.870965	0.742369	4.32121	1.06708
SOCMed	14	28	1.59754	18.6795	41.1793	0.1655	0.12125	0.114125	0.074625	0.093625	0.105375	0.450906	0.772165	0.92333	4.21744	4.65843	4.56001	1.2633	1.79735	1.91674	0.735332	1.04619	1.11568	5.35202	8.3704	8.73563	59.0456	92.3454	96.3748	0.74781	0.116174	0.0175236	-0.0327123	-0.146101	-0.198202	0.780495	0.262258	0.215791	2.194	2.05936	2.14119	0.103207	1.0842	1.24539	2.08064	0.95156	0.869965	4.44255	0.952505
SOCMed	14	28	1.44342	17.068	40.2283	0.14975	0.12	0.112375	0.07575	0.10475	0.117625	0.505843	0.872917	1.04672	4.43793	4.45468	4.34978	1.23218	1.84265	1.98185	0.719733	1.07632	1.15762	5.46061	8.20375	8.61768	62.2788	93.5647	98.2856	0.731228	0.137849	-0.000736812	-0.0343852	-0.155675	-0.245812	0.765604	0.293523	0.245105	2.0997	2.14864	2.24182	0.10886	1.03778	1.23874	1.98004	1.08247	0.971668	4.82392	1.14064
SOCMed	14.5	29	1.54676	22.6857	45.6712	0.160375	0.1145	0.118125	0.07375	0.105375	0.11	0.45986	0.920306	0.931217	4.27708	4.54883	4.43301	1.26039	1.88191	2.01871	0.744033	1.11092	1.19168	5.40988	8.56168	8.94444	58.1519	92.0312	96.1457	0.767429	0.0891485	-0.0354755	-0.0440991	-0.178579	-0.265544	0.811494	0.267805	0.230081	2.23911	2.13515	2.2361	0.12497	1.18016	1.40814	2.10139	0.928483	0.801466	4.68781	0.781584
SOCMed	13.5	27	1.87324	16.4656	35.8288	0.193375	0.11925	0.11825	0.058875	0.10075	0.108875	0.30446	0.844864	0.920719	3.97524	4.54724	4.40628	1.37576	1.83868	1.98713	0.761775	1.01809	1.10029	5.48299	8.35935	8.75199	61.1726	93.2635	97.6441	0.778557	0.153392	0.0108661	-0.0249676	-0.129005	-0.218481	0.803558	0.282374	0.229252	2.24144	2.12628	2.20536	0.22507	0.943942	1.2211	2.00683	1.15383	0.956132	3.94837	1.27217
SOCMed	13.5	27	1.49605	17.0093	40.2784	0.145687	0.113187	0.113687	0.0781875	0.114375	0.12425	0.53668	1.01049	1.09291	4.49249	4.39773	4.21278	1.17219	1.8432	2.04391	0.654122	1.02857	1.14057	5.23609	8.09967	8.59623	59.1875	91.5566	97.1696	0.762277	0.181405	0.0239639	-0.0248035	-0.121448	-0.223692	0.787044	0.302871	0.247667	2.12735	2.21133	2.30738	0.0634049	0.944703	1.333	2.06048	1.2503	0.958419	5.17323	1.59668
SOCMed	13.5	27	1.90127	10.9532	25.858	0.149438	0.122438	0.119563	0.0854375	0.09525	0.101562	0.571727	0.777948	0.849451	4.28435	4.60044	4.52385	1.31893	1.75838	1.97806	0.736832	0.982334	1.10506	5.68541	8.08248	8.94652	62.0638	88.231	97.6632	0.802698	0.288392	0.0906701	-0.0228827	-0.0712084	-0.186324	0.825584	0.359596	0.276979	2.26016	2.06328	2.14366	0.104544	0.848903	1.22561	2.15033	1.20217	0.905185	5.31532	2.34065
SOCMed	13.5	27	1.84011	19.6227	43.0091	0.172375	0.109375	0.112812	0.087375	0.111125	0.119563	0.506889	1.016	1.05983	3.898	4.53607	4.30201	1.30103	1.87836	2.03556	0.739224	1.06725	1.15657	5.10891	8.52071	8.75396	57.4489	95.8142	98.437	0.860891	0.167051	0.00458471	-0.00726276	-0.0942242	-0.206638	0.86812	0.261262	0.211228	2.36905	2.11971	2.28933	0.038241	1.04251	1.32888	2.32852	1.06234	0.945494	4.93186	1.52066
SOCMed	13.5	27	2.04436	22.5204	43.8603	0.202	0.118375	0.116625	0.06575	0.102625	0.1095	0.325495	0.866948	0.938907	3.75067	4.52973	4.43551	1.41128	1.90819	2.00381	0.79869	1.0799	1.13402	5.31586	8.63956	8.8792	58.6497	95.3199	97.9639	0.792206	0.102241	-0.0224286	-0.0040635	-0.174677	-0.256677	0.796307	0.276808	0.234256	2.50809	2.11327	2.18083	0.250305	1.11777	1.2835	2.24782	0.967763	0.868457	3.83363	0.856116
SOCMed	14	28	1.83868	20.871	43.2991	0.154	0.10575	0.111	0.08775	0.113	0.1215	0.569805	1.06856	1.09459	4.14669	4.57208	4.34907	1.28481	1.80792	1.96893	0.72588	1.02143	1.11239	5.33928	8.2649	8.5609	59.0649	91.429	94.7035	0.662694	0.0864084	-0.0293299	-0.029954	-0.120564	-0.211793	0.692561	0.207042	0.182465	2.05119	1.96988	2.12854	0.067675	1.05	1.27904	1.96558	0.867955	0.7964	4.21669	0.82679
SOCLow	14	28	1.5716	13.1782	31.5004	0.176375	0.124125	0.119875	0.064625	0.094	0.102875	0.366407	0.757301	0.858186	4.16038	4.58499	4.49394	1.22889	1.72923	1.88883	0.724581	1.01959	1.1137	5.12872	7.92695	8.48507	58.4262	90.3036	96.6617	0.672734	0.211007	0.0259522	-0.0582104	-0.105749	-0.216975	0.730952	0.316745	0.242925	2.21117	2.07324	2.16031	0.120478	0.913015	1.25178	2.08026	1.13352	0.880721	3.76483	1.6849
SOCLow	15.5	31	1.52122	10.965	24.2086	0.17925	0.135625	0.121	0.053625	0.08275	0.099125	0.299163	0.610138	0.819215	4.30496	4.58326	4.54451	1.15343	1.57801	1.68922	0.646544	0.884535	0.946872	4.98372	7.23459	7.67604	63.4025	92.0379	97.654	0.675116	0.19067	0.0473639	-0.0526454	-0.105512	-0.171269	0.727713	0.296208	0.218589	2.19934	2.10156	2.13938	0.107509	0.980744	1.25009	2.08376	1.09778	0.862219	3.69904	1.38982
SOCLow	14.5	29	1.68076	13.2268	31.0539	0.164	0.12525	0.12	0.067125	0.106125	0.117375	0.409299	0.847305	0.978125	4.32963	4.32411	4.21897	1.20585	1.70072	1.85579	0.733933	1.03513	1.12951	5.2323	7.35364	7.82644	63.7862	89.6471	95.4109	0.669081	0.141452	0.00720385	-0.0361366	-0.132787	-0.220962	0.705374	0.274207	0.22821	2.16591	2.21328	2.30378	0.112959	1.154	1.40273	2.04178	1.03395	0.874248	4.01744	1.11884
SOCLow	14	28	1.30412	16.5676	37.3164	0.162	0.125125	0.114625	0.070625	0.107125	0.1115	0.435957	0.856144	0.972737	4.30416	4.30606	4.42441	1.1402	1.80948	1.8542	0.644909	1.02346	1.04876	4.88984	7.7912	8.20232	58.5378	93.2708	98.1925	0.680758	0.151223	0.00719361	-0.0399709	-0.169214	-0.24067	0.720726	0.320434	0.247828	2.12794	2.25567	2.21671	0.107524	1.03015	1.21925	2.01091	1.19848	0.968913	4.15288	1.20048
SOCLow	14	28	1.11098	18.1384	43.9338	0.1615	0.116625	0.121875	0.062	0.117	0.10925	0.383901	1.00322	0.89641	4.48182	4.28602	4.31874	1.06483	1.93473	1.97068	0.617654	1.12224	1.14308	4.79613	8.28664	8.51331	52.9075	91.4122	93.9127	0.782456	0.141696	0.0136033	-0.0427912	-0.143385	-0.228256	0.825115	0.285077	0.241858	2.03613	2.26267	2.26492	0.0975068	1.06755	1.25505	1.92995	1.16502	0.981989	4.77054	1.21665
SOCLow	14	28	1.69999	15.6295	34.2168	0.1635	0.116125	0.117375	0.089625	0.1145	0.117	0.548165	0.986006	0.996805	3.96222	4.34008	4.26819	1.25505	1.7983	1.89985	0.747499	1.07105	1.13154	4.98989	7.80382	8.10797	60.1028	93.9963	97.6598	0.769373	0.154542	0.0112675	-0.0104467	-0.115836	-0.211371	0.774136	0.270398	0.222679	2.37435	2.22293	2.28072	0.109529	1.10205	1.33965	2.32666	1.08999	0.910671	4.62008	1.32817
SOCLow	15	30	1.68423	21.0801	44.2125	0.169625	0.112375	0.115	0.051875	0.09575	0.107625	0.305822	0.852058	0.93587	4.52825	4.80573	4.49968	1.19268	1.71988	1.8801	0.709082	1.02252	1.11777	5.41827	8.26422	8.4551	62.8045	95.7926	98.0052	0.681565	0.0952091	-0.00374911	-0.0472381	-0.136379	-0.205148	0.728944	0.231553	0.201407	2.0865	2.01849	2.17398	0.117168	1.13035	1.3312	1.95897	0.863039	0.816691	3.96219	0.840032
SOCLow	15	30	1.55038	11.1611	26.4661	0.1455	0.109875	0.105875	0.0785	0.0975	0.10075	0.539519	0.887372	0.951594	4.49342	4.82784	4.84227	1.18291	1.61077	1.76103	0.684954	0.932698	1.0197	5.33536	7.77635	8.52687	60.0721	87.5558	96.0061	0.715019	0.225349	0.0464094	-0.0450339	-0.116223	-0.181549	0.760087	0.341603	0.22794	2.04738	2.00014	2.03037	0.0989126	0.302638	1.00839	1.93862	1.67862	0.991498	4.83778	2.03442
SOCLow	14	28	1.59879	14.5712	35.0832	0.1675	0.126125	0.122875	0.059125	0.10025	0.10625	0.352985	0.794846	0.8647	4.418	4.41811	4.36696	1.14353	1.76534	1.92654	0.648262	1.00076	1.09214	5.06295	7.80166	8.41467	58.0664	89.4764	96.5069	0.681059	0.16867	0.0229596	-0.0400086	-0.117785	-0.211105	0.706166	0.286515	0.234011	2.12007	2.16904	2.24191	0.0995713	0.976546	1.23476	2.05051	1.16527	0.979451	3.98911	1.33136
SOCLow	14	28	1.73143	20.4092	42.8561	0.164125	0.119875	0.119	0.07375	0.107	0.115625	0.449353	0.892596	0.971639	4.21554	4.40891	4.28326	1.20981	1.81892	1.93248	0.692902	1.04176	1.10681	5.1167	8.0203	8.27668	60.2434	94.4301	97.4487	0.671441	0.104716	0.0130046	-0.043392	-0.167521	-0.232173	0.714842	0.272277	0.245231	2.21768	2.20761	2.30179	0.118297	1.08007	1.25877	2.09001	1.09823	1.01251	4.01891	0.868857
SOCLow	15.5	31	1.69095	14.0749	32.2293	0.14775	0.104125	0.10375	0.07225	0.09075	0.099875	0.489002	0.871549	0.962651	4.55303	5.13317	4.91589	1.18014	1.55754	1.73107	0.667878	0.881463	0.979666	5.37486	7.9951	8.50419	61.7139	91.7994	97.6447	0.70555	0.169605	0.0429528	-0.0649579	-0.130476	-0.185377	0.770773	0.300272	0.228352	2.07584	1.87604	1.98049	0.107883	0.546148	0.919531	1.9589	1.30321	1.02879	4.66331	1.62369
SOCLow	15.5	31	0.95568	17.7042	42.423	0.15525	0.1085	0.11525	0.049375	0.099625	0.10325	0.318035	0.918203	0.895879	4.893	4.80526	4.57852	0.944154	1.68043	1.8202	0.559664	0.996108	1.07896	4.59516	8.07439	8.33462	52.6835	92.5729	95.5565	0.702038	0.142678	-0.0199794	-0.0343716	-0.0942701	-0.197348	0.736494	0.236969	0.177412	1.90597	2.00568	2.13863	0.0901357	0.948736	1.34758	1.80617	1.02844	0.765866	4.48282	1.29976
SOCLow	15	30	1.40494	15.7348	36.987	0.1795	0.12475	0.123	0.0475	0.0815	0.089	0.264624	0.653307	0.723577	4.41097	4.8499	4.71792	1.15977	1.69602	1.80633	0.638639	0.933933	0.994676	5.12782	8.22556	8.52204	59.0173	94.67	98.0822	0.740239	0.144398	0.00265861	-0.0202235	-0.116527	-0.199141	0.760372	0.260939	0.201965	2.08863	1.95986	2.03933	0.0550051	0.954468	1.18151	2.02109	0.95781	0.808866	4.018	1.14257
SOCLow	14	28	1.80039	20.6743	42.6724	0.1505	0.10875	0.10825	0.08875	0.10775	0.11025	0.589701	0.990805	1.01848	4.23346	4.6197	4.60075	1.24089	1.80248	1.85768	0.750233	1.08977	1.12314	5.29388	8.32589	8.54561	60.8909	95.7655	98.2927	0.669387	0.0818088	-0.0158286	-0.0245917	-0.163361	-0.224539	0.694724	0.245091	0.208875	2.11679	2.02674	2.06413	0.154021	1.16071	1.23056	1.94258	0.812484	0.778515	4.43265	0.754215
SOCLow	15	30	1.68674	12.8396	29.9283	0.18125	0.11725	0.11	0.061125	0.0915	0.1015	0.337241	0.780384	0.922727	4.1444	4.7925	4.73522	1.17458	1.60659	1.78293	0.668897	0.914914	1.01533	4.89737	7.69975	8.43885	55.5185	87.2874	95.6662	0.813023	0.234617	0.0903011	-0.0110791	-0.0972564	-0.172807	0.824091	0.331884	0.263107	2.43232	2.12699	2.18659	0.0511157	0.841689	1.13348	2.37757	1.27072	1.03725	4.42157	1.99063
SOCLow	14	28	1.58136	20.3003	42.9314	0.159875	0.119438	0.1175	0.077625	0.109875	0.114375	0.485536	0.919937	0.973404	4.21828	4.3632	4.32052	1.19028	1.83975	1.92461	0.682501	1.0549	1.10356	5.03451	8.02387	8.31049	60.0761	95.7477	99.168	0.67432	0.135965	0.0518958	-0.0410533	-0.1691	-0.223097	0.715349	0.305075	0.274971	2.15647	2.2043	2.24818	0.106846	1.12955	1.30844	2.04503	1.06022	0.925132	4.15836	1.13557
SOCLow	14.5	29	1.70327	12.7531	30.4079	0.184	0.126	0.12025	0.054625	0.096625	0.10825	0.296875	0.766865	0.900208	4.21368	4.49459	4.38009	1.16438	1.67546	1.83405	0.683322	0.98325	1.07632	4.92764	7.52374	8.03015	59.2859	90.5204	96.6132	0.655494	0.204563	0.0508535	-0.05642	-0.094435	-0.190728	0.71176	0.299026	0.241587	2.27243	2.13488	2.22145	0.122949	0.994662	1.29554	2.13777	1.11486	0.898867	3.51347	1.61262
SOCLow	14	28	1.53841	20.35	42.7564	0.175875	0.117	0.121688	0.0579375	0.105375	0.116437	0.329424	0.900641	0.956857	4.2822	4.49788	4.23882	1.22389	1.80308	1.99611	0.735955	1.08423	1.20031	5.24847	8.11017	8.43717	60.7946	93.9427	97.7304	0.767	0.136109	-0.00272164	-0.0517061	-0.159166	-0.274644	0.818728	0.295269	0.271928	2.18871	2.20037	2.37733	0.125317	1.10444	1.41021	2.0587	1.08159	0.952495	4.29314	1.16048
SOCLow	14.5	29	1.69672	22.3397	44.3864	0.152375	0.11425	0.118	0.08175	0.105	0.107125	0.536505	0.919037	0.907839	4.2846	4.5636	4.44782	1.23745	1.81286	1.90376	0.759639	1.11287	1.16867	5.32439	8.26943	8.46445	61.9565	96.226	98.4953	0.766695	0.0691824	-0.022801	-0.0335258	-0.174094	-0.246889	0.788661	0.24326	0.224117	2.16439	2.12895	2.23913	0.101494	1.16984	1.32511	2.09242	0.931809	0.886774	4.94594	0.59931
SOCLow	14.5	29	1.47404	14.1115	33.4154	0.17375	0.122	0.118625	0.05775	0.09025	0.098875	0.332374	0.739754	0.833509	4.38596	4.71777	4.60088	1.13048	1.64976	1.84188	0.659555	0.962518	1.07461	4.99702	7.77942	8.47045	57.907	90.1503	98.1582	0.673739	0.158493	0.0292818	-0.0513687	-0.115506	-0.192995	0.725072	0.273957	0.222343	2.09973	2.0339	2.11339	0.0960615	0.930709	1.18554	1.99557	1.07677	0.900696	3.82862	1.29401
SOCLow	15	30	1.15973	11.6365	28.6621	0.161875	0.126375	0.120375	0.04	0.086	0.098125	0.247104	0.680514	0.815161	4.95421	4.71198	4.58218	1.01124	1.61345	1.8052	0.609549	0.972546	1.08812	5.00848	7.60063	8.26577	58.921	89.4157	97.2406	0.704721	0.180598	0.0204379	-0.0384337	-0.117723	-0.214359	0.743157	0.298371	0.234834	1.83685	1.98625	2.06897	0.0839946	0.881692	1.18604	1.74501	1.08123	0.857964	4.29189	1.41146
[truncated: 59 more columns]

## Sheet: SameVel
	Dist. GC							CT							FLT							FLCT							Dist. CT							Dist. FLT							SF
Gp	V7.5	V8.0	V8.5	V9.0	1st Acc (1-4 steps)	2nd Acc (Half of total steps)	Vmax	V7.5	V8.0	V8.5	V9.0	1st Acc (1-4 steps)	2nd Acc (Half of total steps)	Vmax	V7.5	V8.0	V8.5	V9.0	1st Acc (1-4 steps)	2nd Acc (Half of total steps)	Vmax	V7.5	V8.0	V8.5	V9.0	1st Acc (1-4 steps)	2nd Acc (Half of total steps)	Vmax	V7.5	V8.0	V8.5	V9.0				V7.5	V8.0	V8.5	V9.0				V7.5	V8.0	V8.5	V9.0	1st Acc (1-4 steps)	2nd Acc (Half of total steps)	Vmax
Sp	10.0766	11.9796	18.4935	29.1427	3.08405	20.9011	43.0231	0.128935	0.121677	0.117179	0.105643	0.168625	0.114125	0.10175	0.09629	0.0961768	0.103938	0.115072	0.055625	0.107	0.126625	0.75007	0.791701	0.888336	1.08921	0.329874	0.937568	1.24447	0.921339	0.911888	0.958572	0.913058				0.774631	0.829289	0.933934	1.07863				4.44258	4.59386	4.5257	4.53123	4.45933	4.52429	4.38867
Sp	9.15112	14.0495	21.2993		1.59814	18.5502	43.0843	0.134338	0.123677	0.119491		0.177625	0.120375	0.115375	0.0831848	0.0929215	0.0960179		0.055875	0.095	0.103875	0.618972	0.752613	0.803416		0.314567	0.7892	0.900325	0.974621	0.976033	1.00517					0.658758	0.767522	0.84439					4.60135	4.61816	4.64419		4.2957	4.64553	4.55846
Sp	8.87869	11.4575	14.9779	20.9545	3.1406	20.013	42.6897	0.12047	0.112405	0.103552	0.1005	0.151	0.10075	0.09	0.0887388	0.0920947	0.0994477	0.0991161	0.070375	0.09975	0.113	0.737649	0.82212	0.960671	0.98617	0.46606	0.990074	1.25556	0.866537	0.868998	0.852151	0.880585				0.708185	0.771705	0.875222	0.933402				4.78664	4.89141	4.92659	5.01116	4.54256	4.98847	4.92964
Sp	8.44472	10.9613	14.052	22.0608	3.24511	19.081	42.6279	0.114247	0.110182	0.104208	0.0978861	0.148	0.100875	0.09175	0.098216	0.0999545	0.104217	0.109785	0.080875	0.106625	0.122375	0.860912	0.90763	1.00044	1.12163	0.546453	1.057	1.33379	0.756973	0.791232	0.79897	0.822613				0.849498	0.898424	0.976532	1.06602				4.70683	4.75893	4.79827	4.81537	4.37991	4.81939	4.66698
Sp	9.68952	11.8679	16.4323	31.1832	1.59892	18.5147	43.6235	0.116541	0.108414	0.106471	0.101967	0.148125	0.10525	0.104125	0.100292	0.102761	0.105147	0.1126	0.07475	0.105125	0.112375	0.864965	0.947952	0.987743	1.10448	0.504641	0.998812	1.07923	0.857745	0.83318	0.870515	0.896177				0.785749	0.867167	0.932345	1.05307				4.61926	4.74162	4.72783	4.66179	4.50671	4.75565	4.62016
Sp	6.67993	8.75633	11.2497	17.6091	1.59859	18.349	42.8105	0.11819	0.107835	0.101927	0.0932876	0.14725	0.092875	0.09275	0.085405	0.089555	0.0915733	0.10117	0.06375	0.102625	0.10375	0.725462	0.831134	0.898568	1.08354	0.432937	1.10498	1.1186	0.860065	0.83674	0.836076	0.828396				0.67554	0.750745	0.818955	0.930928				4.91773	5.07682	5.1738	5.15493	4.75745	5.13182	5.08455
Sp	10.7303	14.4388	19.7837	39.2087	1.71475	19.2177	42.6955	0.112518	0.108832	0.103011	0.0955	0.157125	0.102625	0.09575	0.114319	0.112112	0.115	0.123715	0.084	0.116125	0.125	1.02165	1.03083	1.11666	1.29597	0.534606	1.13155	1.30548	0.820426	0.847366	0.853693	0.846775				0.885711	0.937927	1.00786	1.14613				4.4116	4.52614	4.58756	4.56177	4.15877	4.57195	4.53288
Sp	7.74339	10.1533	12.797	19.3826	1.77484	21.6915	43.6008	0.127319	0.118634	0.113066	0.103907	0.167	0.103125	0.09775	0.0928447	0.098593	0.101113	0.107759	0.072375	0.107875	0.112	0.730232	0.832408	0.894468	1.03703	0.433383	1.04606	1.14578	0.947149	0.943296	0.945899	0.932717				0.715244	0.80465	0.882575	0.978197				4.54429	4.60428	4.66944	4.72535	4.18991	4.74072	4.78269
Sp	7.37181	9.4474	12.4621	17.3151	1.71922	20.8083	42.3484	0.132029	0.12593	0.121193	0.113123	0.1765	0.110125	0.10075	0.0977232	0.101864	0.10292	0.108896	0.066375	0.1135	0.1215	0.742882	0.810596	0.850417	0.963154	0.376062	1.03065	1.20596	0.855062	0.868948	0.894184	0.891011				0.885481	0.969325	1.02818	1.12383				4.35438	4.39343	4.46293	4.50467	4.18724	4.47731	4.51317
Sp	9.64165	13.9926	18.5075	22.882	1.6425	20.9247	42.678	0.130023	0.117985	0.10593	0.0985577	0.161875	0.100125	0.095375	0.0869311	0.0995022	0.104364	0.103904	0.06375	0.108125	0.116875	0.6703	0.845772	0.986248	1.05412	0.393822	1.0799	1.22543	0.968168	0.946894	0.895987	0.86665				0.666851	0.799727	0.893297	0.957629				4.61761	4.59859	4.76888	4.94286	4.43356	4.80373	4.72544
Sp	7.21814	8.76804	13.9806	20.5603	1.99691	17.071	36.9088	0.135937	0.130669	0.123163	0.108048	0.175	0.113375	0.104375	0.0980976	0.0954353	0.0996683	0.109	0.072	0.102375	0.108875	0.7233	0.730888	0.810143	1.00884	0.411429	0.902977	1.04311	0.976098	0.985718	1.02466	0.955887				0.784026	0.830773	0.876237	1.00329				4.28959	4.4306	4.49132	4.60773	4.07117	4.64005	4.69389
Sp	9.2175	12.319	14.6422	20.5915	3.44291	20.5835	43.7588	0.137724	0.121591	0.113578	0.109967	0.190375	0.1105	0.10125	0.0934279	0.107924	0.107426	0.113729	0.05525	0.112625	0.120625	0.682171	0.892926	0.945638	1.03468	0.290217	1.01923	1.19136	0.948367	0.910994	0.891634	0.93156				0.807773	0.94409	1.00355	1.09731				4.32672	4.35858	4.52683	4.47281	4.07948	4.48501	4.50949
Sp	6.75805	9.0738	11.6702	16.823	1.7762	20.6128	41.7255	0.120232	0.110053	0.105194	0.102146	0.148625	0.09925	0.097375	0.101268	0.109816	0.111435	0.116294	0.088875	0.115	0.12575	0.846123	0.999777	1.0597	1.14091	0.597981	1.15869	1.2914	0.863103	0.846257	0.855534	0.891035				0.80286	0.916476	0.990756	1.07874				4.5158	4.54921	4.61622	4.58052	4.22001	4.66873	4.49991
Sp	7.20169	9.27722	12.8997	17.1781	1.9091	19.2969	42.2905	0.114388	0.107831	0.104409	0.1	0.152375	0.09975	0.095625	0.117547	0.117599	0.118091	0.118942	0.097875	0.119625	0.121125	1.03027	1.09044	1.13143	1.18895	0.64233	1.19925	1.26667	0.845225	0.843275	0.87567	0.885251				0.915619	0.979238	1.03563	1.10398				4.31216	4.43907	4.49495	4.57206	4.02901	4.56238	4.63275
Sp	7.66473	9.22388	11.5212	14.9099	3.4582	22.1031	43.2679	0.119041	0.114379	0.108599	0.103157	0.14525	0.09725	0.08925	0.0941298	0.0970607	0.101413	0.105172	0.07675	0.10925	0.1145	0.791359	0.850208	0.933557	1.01964	0.528399	1.12339	1.28291	0.8135	0.832861	0.849738	0.866835				0.800242	0.860072	0.944797	1.02527				4.69741	4.73416	4.7655	4.80676	4.5118	4.84386	4.91915
Sp	5.85323	7.11547	10.289	14.5804	1.59872	21.2643	42.9719	0.112722	0.10758	0.0988857	0.0970537	0.148	0.094125	0.086	0.0897222	0.0914255	0.105471	0.108	0.06925	0.10575	0.113875	0.797758	0.850335	1.06908	1.11544	0.467905	1.12351	1.32413	0.813098	0.815439	0.815237	0.860317				0.720529	0.776898	0.925374	0.992148				4.95252	5.03369	4.89455	4.87738	4.62621	5.00797	5.01674
Sp	5.50085	8.19373	10.1495	14.3492	1.8606	20.3913	42.6887	0.116455	0.106306	0.100024	0.0933788	0.153875	0.088	0.08275	0.0986338	0.109244	0.109005	0.112621	0.08075	0.113375	0.11675	0.850688	1.02869	1.09069	1.20806	0.524777	1.28835	1.41088	0.854191	0.860243	0.85274	0.854802				0.760401	0.865549	0.934759	1.01361				4.65262	4.65527	4.78947	4.85998	4.27326	4.96744	5.00056
SOCHigh	6.32212	8.86605	11.773	16.898	1.24355	18.3181	42.8119	0.122	0.117985	0.116467	0.108078	0.145125	0.109125	0.10375	0.082	0.0860145	0.0915757	0.0992659	0.063875	0.10325	0.111875	0.672739	0.729215	0.785973	0.919049	0.440138	0.946163	1.07831	0.880865	0.923779	0.971701	0.962369				0.651677	0.711078	0.799252	0.907758				4.90243	4.90243	4.8107	4.82614	4.78976	4.71248	4.63267
SOCHigh	7.66351	10.2404	13.3553	23.2851	1.70707	21.3388	43.3751	0.12663	0.121494	0.11607	0.108837	0.158625	0.104	0.1055	0.0753703	0.0806376	0.0858516	0.0973367	0.064	0.10625	0.108625	0.595818	0.663949	0.739892	0.894327	0.403467	1.02163	1.02962	0.905767	0.931198	0.941429	0.964679				0.627322	0.698324	0.780482	0.909721				4.95244	4.94855	4.95311	4.85068	4.50429	4.75754	4.69764
SOCHigh	7.46236	10.7646	18.1527		1.55864	15.9875	38.0068	0.133376	0.13142	0.116994		0.1605	0.119	0.117875	0.0906236	0.0985387	0.105676		0.068375	0.10475	0.113375	0.679593	0.750001	0.903441		0.426012	0.880252	0.961824	0.951971	1.01039	0.97186					0.742583	0.832747	0.933229					4.46464	4.35086	4.49147		4.37333	4.4711	4.32803
SOCHigh	10.1027	13.7788	25.5627		1.36959	21.6201	44.0468	0.113204	0.102789	0.0975839		0.15425	0.0965	0.09975	0.0886972	0.094	0.101916		0.05925	0.100125	0.09625	0.785725	0.915107	1.04442		0.384117	1.03756	0.964912	0.84801	0.816083	0.841463					0.680786	0.76451	0.872163					4.95321	5.08315	5.01256		4.68748	5.0881	5.1389
SOCHigh	7.33045	10.6885	13.6785	21.0487	1.6017	16.592	40.0073	0.124529	0.121219	0.117684	0.110295	0.154	0.11675	0.11025	0.0809564	0.0858367	0.0885	0.0991688	0.069125	0.095	0.1065	0.649922	0.707929	0.752141	0.898861	0.448864	0.813704	0.965986	0.864842	0.920886	0.942556	0.943827				0.679319	0.7512	0.819572	0.944217				4.86885	4.8336	4.85209	4.77928	4.50969	4.72449	4.61889
SOCHigh	6.65084	8.80986	11.7946	16.8711	1.79208	20.4384	42.3248	0.116355	0.112639	0.110133	0.107435	0.14525	0.106	0.10525	0.107	0.103639	0.104601	0.100942	0.088	0.101	0.1055	0.919586	0.920139	0.949795	0.93959	0.605852	0.95283	1.00238	0.784889	0.820122	0.862702	0.905704				0.909952	0.928654	0.978869	0.98344				4.47935	4.62415	4.65928	4.80435	4.28804	4.83325	4.77308
SOCHigh	7.40356	10.2311	14.8748	21.7122	2.05679	14.5489	32.7558	0.118585	0.11751	0.106948	0.106	0.1455	0.10875	0.108	0.0975852	0.103735	0.111316	0.119398	0.098	0.11125	0.12175	0.823006	0.883987	1.04137	1.12759	0.67354	1.02299	1.12731	0.593716	0.663716	0.676564	0.733725				1.03514	1.11073	1.1979	1.30981				4.62788	4.52066	4.58256	4.43743	4.24515	4.54679	4.36316
SOCHigh	6.26906	8.45423	11.4678	16.739	1.30908	14.2186	33.8279	0.109615	0.105336	0.102802	0.0987401	0.14925	0.104	0.09625	0.0914618	0.0937761	0.0975344	0.102	0.06825	0.09275	0.10325	0.833806	0.889045	0.948798	1.0337	0.457286	0.891827	1.07273	0.797521	0.822831	0.853723	0.872897				0.725824	0.782458	0.85956	0.940569				4.98825	5.03801	4.99345	4.98331	4.60779	5.09115	5.01388
SOCHigh	8.21832	11.2736	16.132	30.9635	1.56241	16.1348	35.6476	0.112052	0.103874	0.101	0.095	0.13625	0.10025	0.09725	0.0917691	0.0976895	0.0987488	0.103097	0.071	0.099	0.10425	0.820276	0.941576	0.97842	1.08523	0.521101	0.987531	1.07198	0.801751	0.796858	0.827644	0.832911				0.726054	0.823964	0.870924	0.961068				4.90821	4.96506	5.00768	5.04863	4.83166	5.02041	4.96725
SOCHigh	7.33347	11.0265	14.7893	26.8863	1.77943	16.2017	35.1561	0.134357	0.123575	0.11409	0.11011	0.150125	0.112875	0.110625	0.0828566	0.096614	0.100409	0.102201	0.08425	0.101375	0.1045	0.616886	0.783273	0.879972	0.928047	0.561199	0.898117	0.944633	0.932693	0.932138	0.907436	0.932237				0.713863	0.838572	0.914929	0.990532				4.60681	4.54293	4.66763	4.71424	4.27219	4.67146	4.65773
SOCHigh	7.43005	10.4956	16.3898	35.8257	1.36434	21.6766	44.4944	0.113625	0.107431	0.0981926	0.0986757	0.132625	0.0975	0.106625	0.0778695	0.0845693	0.0929611	0.0979946	0.071875	0.0925	0.1035	0.685433	0.790459	0.948187	0.993769	0.541942	0.948718	0.970692	0.807069	0.820869	0.811555	0.853194				0.636602	0.713013	0.827496	0.92607				5.22526	5.2181	5.23151	5.08486	4.93175	5.26356	4.77777
SOCHigh	8.28578	9.74349	14.726	19.8154	1.35411	19.6463	42.8158	0.114251	0.105707	0.101586	0.096048	0.127938	0.09625	0.0944375	0.0963067	0.0975529	0.103129	0.109007	0.0704375	0.107875	0.118813	1.19444	1.08425	0.984918	0.881334	0.550562	1.12078	1.25811	0.81453	0.781952	0.819922	0.819742				1.59079	1.63337	1.74759	1.85145				4.75102	4.92507	4.88705	4.87793	5.04997	4.9	4.70829
SOCHigh	6.5833	9.5218	12.4818	20.4477	1.59957	21.1943	42.5882	0.119442	0.114215	0.111582	0.106215	0.153125	0.106938	0.104813	0.09475	0.096158	0.0923831	0.1004	0.068	0.099875	0.11	1.26067	1.18878	1.21032	1.05843	0.444082	0.933957	1.04949	0.834671	0.872519	0.904934	0.935287				1.61556	1.68728	1.75174	1.87406				4.6689	4.7536	4.90479	4.84007	4.53345	4.8356	4.67881
SOCHigh	7.34142	10.0925	14.1781	29.0559	1.64882	17.5127	38.4707	0.11905	0.113461	0.108029	0.101472	0.149063	0.105063	0.104438	0.0958613	0.0999605	0.102683	0.111837	0.072	0.10525	0.109125	1.24386	1.13838	1.05542	0.910103	0.483019	1.00178	1.04488	0.862516	0.881189	0.894205	0.905226				1.62903	1.71676	1.79144	1.93026				4.6557	4.68689	4.75002	4.69871	4.52647	4.76064	4.69338
SOCHigh	6.37958	9.07069	12.3003	19.4343	1.16733	21.1364	43.3049	0.123247	0.115232	0.110287	0.103447	0.15475	0.10325	0.104	0.0773767	0.0839889	0.0875673	0.095	0.057625	0.09375	0.1015	0.627277	0.729082	0.793625	0.918154	0.372375	0.90799	0.975962	0.870107	0.879561	0.894413	0.899576				0.644543	0.723681	0.797278	0.894751				4.99808	5.03169	5.0594	5.04315	4.71663	5.07886	4.92185
SOCHigh	6.78312	10.1163	15.6029	27.8612	1.65521	21.321	42.6043	0.113624	0.111857	0.105799	0.102011	0.14375	0.103375	0.10275	0.100747	0.100499	0.107402	0.111456	0.08675	0.109375	0.112625	0.886881	0.899109	1.01578	1.09256	0.603478	1.05804	1.09611	0.768146	0.829662	0.849139	0.87309				0.838489	0.883096	0.969793	1.04842				4.67434	4.71085	4.69175	4.68519	4.349	4.7005	4.65748
SOCMed	10.391	15.9547			1.49307	19.5629	42.9161	0.123069	0.116617			0.167	0.11375	0.110625	0.0851438	0.0912448			0.06	0.09075	0.0975	0.693396	0.781848			0.359281	0.797802	0.881356	0.790757	0.814548						0.779904	0.86004						4.80442	4.81802			4.41312	4.89093	4.8052
SOCMed	7.72002	11.424	18.0203		1.56642	11.5754	26.1651	0.1183	0.110731	0.108724		0.14675	0.112	0.107875	0.0902984	0.100346	0.105701		0.077375	0.100125	0.108625	0.764094	0.908869	0.972691		0.527257	0.893973	1.00695	0.817623	0.834221	0.879127					0.762313	0.858914	0.955848					4.79656	4.73766	4.66733		4.47219	4.7148	4.62508
SOCMed	10.0285	13.5727	34.4057		1.66557	12.1777	29.3424	0.123308	0.114117	0.110644		0.149	0.112625	0.1065	0.110209	0.114617	0.127572		0.086875	0.117	0.126	0.896052	1.00398	1.15317		0.583054	1.03885	1.1831	0.915681	0.894618	0.928112					0.837663	0.943603	1.11387					4.28407	4.3757	4.19864		4.24336	4.35525	4.30183
SOCMed	9.25129	14.6771	27.3437		1.70696	17.4171	38.0722	0.133166	0.127992	0.121206		0.18775	0.123	0.119875	0.0816879	0.088806	0.0952175		0.05125	0.093875	0.1005	0.614083	0.694555	0.786639		0.272969	0.763211	0.838373	0.939174	0.98875	1.00361					0.672207	0.752028	0.84919					4.65478	4.61462	4.62069		4.19155	4.61371	4.54009
SOCMed	9.5938	14.4038	20.9152		1.51565	19.4651	43.3233	0.115793	0.107401	0.100847		0.147625	0.1025	0.101625	0.0926036	0.0982003	0.108531		0.076375	0.106125	0.113	0.800435	0.914407	1.07569		0.517358	1.03537	1.11193	0.808564	0.813813	0.810032					0.763891	0.848555	0.976153					4.80021	4.86638	4.78113		4.48605	4.79719	4.67528
SOCMed	9.66155	16.027	30.9807		1.42763	13.1339	29.7142	0.127	0.123117	0.1155		0.15525	0.1135	0.10825	0.100227	0.108442	0.116477		0.081	0.102875	0.111625	0.789311	0.881135	1.00831		0.521739	0.906388	1.03118	0.875694	0.931517	0.937171					0.830593	0.927891	1.04686					4.40173	4.3192	4.31275		4.23731	4.62336	4.54954
SOCMed	11.5725	20.1832			1.63054	15.3903	36.294	0.123474	0.119554			0.157	0.116625	0.114875	0.0992876	0.103943			0.083625	0.1045	0.11025	0.804624	0.868903			0.532643	0.896034	0.959739	0.831319	0.878272						0.841377	0.912965						4.50122	4.47976			4.19418	4.52972	4.44601
SOCMed	7.8612	13.0094	20.0772		1.47297	14.8346	35.4373	0.128906	0.12066	0.115131		0.168	0.115625	0.1095	0.0878854	0.0988801	0.108694		0.05275	0.10075	0.109875	0.68213	0.820472	0.944866		0.313988	0.871351	1.00342	0.91437	0.942461	0.957946					0.712422	0.825048	0.946873					4.61322	4.55523	4.46919		4.53502	4.6234	4.55893
SOCMed	9.25263	13.8914	19.9223		1.71598	17.7791	41.0513	0.122841	0.111054	0.109321		0.154625	0.10425	0.106125	0.0846851	0.0931892	0.0975685		0.060375	0.09725	0.1015	0.69033	0.839074	0.893423		0.390461	0.932854	0.956419	0.931304	0.907416	0.941091					0.636384	0.743507	0.824187					4.81944	4.90026	4.83624		4.66908	4.96881	4.81897
SOCMed	11.324	16.4673	28.3874		1.53209	18.4896	43.8549	0.1145	0.111402	0.11163		0.154	0.11025	0.11525	0.0876132	0.0966496	0.10126		0.057875	0.09725	0.1035	0.765047	0.867759	0.906845		0.375812	0.882086	0.898048	0.81987	0.860119	0.931985					0.706179	0.821028	0.881026					4.95094	4.80733	4.70028		4.72567	4.82032	4.56569
SOCMed	9.52183	14.1357	22.9117		1.84916	19.2407	42.7273	0.132503	0.118141	0.112257		0.17025	0.10875	0.110375	0.0949869	0.108527	0.112257		0.066375	0.10825	0.133875	0.717814	0.920018	0.999683		0.389868	0.995402	1.21291	1.01298	0.961911	0.968928					0.713135	0.855729	0.949252					4.40195	4.41677	4.45783		4.24636	4.6115	4.11825
SOCMed	8.80418	11.8946	32.7413		1.61773	17.0363	37.978	0.1275	0.12796	0.119742		0.156	0.12125	0.116125	0.0854719	0.0835797	0.0964284		0.06875	0.097625	0.09925	0.670544	0.653421	0.805792		0.440705	0.805155	0.854682	0.930032	0.991285	1.0008					0.678057	0.715891	0.838045					4.69641	4.72857	4.62626		4.45337	4.57007	4.64461
SOCMed	10.9706	19.3842	34.1472		1.44614	15.668	37.1408	0.113309	0.107783	0.102762		0.151	0.103875	0.099125	0.099881	0.10949	0.115008		0.06525	0.103375	0.113625	0.881588	1.01675	1.11894		0.432119	0.995187	1.14628	0.811349	0.850282	0.846985					0.796948	0.903659	1.00491					4.6984	4.60413	4.59484		4.62941	4.8296	4.70264
SOCMed	9.06243	13.6353	29.9896		1.88809	17.191	37.3844	0.110315	0.102627	0.0982294		0.13775	0.101	0.097	0.104955	0.111916	0.118927		0.0885	0.1125	0.12075	0.952621	1.09195	1.21109		0.642468	1.11386	1.24485	0.680914	0.696815	0.732177					0.9317	1.02549	1.12502					4.65729	4.66179	4.60611		4.46218	4.68767	4.59391
SOCMed	8.53868	13.495	28.7425		1.59679	15.1603	33.7665	0.120786	0.114317	0.104518		0.15075	0.114	0.10725	0.096	0.103	0.115839		0.078	0.10325	0.1135	0.796456	0.901205	1.10898		0.517413	0.905702	1.05828	0.847918	0.883833	0.878901					0.787828	0.872476	1.00142					4.61406	4.60473	4.5385		4.38026	4.60743	4.54476
SOCMed	6.51289	11.2499	14.843	30.6093	2.10875	13.8994	32.0784	0.140603	0.130333	0.118514	0.10958	0.17325	0.11975	0.10875	0.0933561	0.10349	0.111162	0.12115	0.077	0.115	0.1255	0.663573	0.797967	0.939642	1.10613	0.444444	0.960334	1.15402	0.926205	0.975167	0.935199	0.929683				0.827789	0.908264	1.02017	1.16141				4.28149	4.27774	4.35497	4.33451	3.99655	4.2614	4.27149
SOCMed	9.16284	14.4159	24.9553		1.56301	21.1553	42.3929	0.126872	0.118161	0.109326		0.15475	0.1075	0.1125	0.10183	0.110839	0.112326		0.0795	0.11525	0.11075	0.803296	0.939371	1.02744		0.513732	1.07209	0.984444	0.848658	0.865015	0.866646					0.866493	0.972286	1.02782					4.37304	4.36756	4.51173		4.27486	4.49006	4.49577
SOCMed	7.85018	10.9993	17.6964	38.3348	2.14234	21.1614	43.2194	0.133012	0.126121	0.118881	0.113701	0.163	0.11975	0.12125	0.0983256	0.0992428	0.104294	0.109766	0.087	0.10475	0.11375	0.74094	0.786889	0.877219	0.966088	0.533742	0.874739	0.938144	0.841048	0.867598	0.890339	0.87709				0.90075	0.954125	1.0155	1.13426				4.32644	4.43804	4.48374	4.47524	4.01355	4.45782	4.27543
SOCMed	8.70705	16.3194			1.55103	21.026	42.3528	0.133147	0.125626			0.13425	0.1015	0.1	0.0853082	0.0951702			0.08825	0.11475	0.1255	0.6409	0.757708			0.657356	1.13054	1.255	0.892172	0.949525						0.755031	0.828958						4.57863	4.53052			4.49654	4.62803	4.43959
SOCMed	8.45668	12.0754	20.3213		1.29927	18.3626	42.1704	0.12172	0.116143	0.109462		0.15425	0.114	0.11125	0.095528	0.0958568	0.103774		0.0645	0.0995	0.10725	0.787652	0.826642	0.948672		0.418152	0.872807	0.964045	0.88866	0.90844	0.907643					0.745049	0.803702	0.909689					4.61496	4.71964	4.69153		4.57267	4.68422	4.5773
SOCMed	8.64609	13.1864	17.9336	30.6294	1.6427	19.5905	43.9475	0.120079	0.119	0.113595	0.102	0.15025	0.11025	0.1065	0.0929367	0.096158	0.100512	0.107818	0.0625	0.1	0.11	0.774664	0.809635	0.884871	1.05702	0.415973	0.907029	1.03286	0.924171	0.988248	0.984803	0.91736				0.681338	0.751406	0.845048	0.972375				4.69709	4.65053	4.67422	4.76797	4.70296	4.75845	4.59282
SOCMed	8.7929	14.3205	22.3834		1.59754	18.6795	41.1793	0.127461	0.125376	0.118396		0.1655	0.12125	0.114125	0.0864615	0.0915137	0.0983201		0.074625	0.093625	0.105375	0.679615	0.730758	0.830522		0.450906	0.772165	0.92333	0.869529	0.941878	0.942028					0.745682	0.793991	0.902129					4.68031	4.61084	4.62491		4.21744	4.65843	4.56001
SOCMed	9.36454	13.4515	24.5683		1.44342	17.068	40.2283	0.124557	0.123746	0.115721		0.14975	0.12	0.112375	0.0996062	0.0962439	0.110767		0.07575	0.10475	0.117625	0.799508	0.777286	0.95717		0.505843	0.872917	1.04672	0.896425	0.949882	0.956566					0.795975	0.825547	0.970333					4.46538	4.55595	4.41893		4.43793	4.45468	4.34978
SOCMed	9.03644	11.2081	22.8895		1.54676	22.6857	45.6712	0.122589	0.116	0.11492		0.160375	0.1145	0.118125	0.0996611	0.0982365	0.106307		0.07375	0.105375	0.11	0.817983	0.848243	0.926072		0.45986	0.920306	0.931217	0.828494	0.823615	0.912105					0.839321	0.88953	0.980912					4.50981	4.66867	4.52071		4.27708	4.54883	4.43301
SOCMed	9.05459	11.7963	21.4805		1.87324	16.4656	35.8288	0.133605	0.122898	0.117932		0.193375	0.11925	0.11825	0.0949794	0.0991245	0.0992101		0.058875	0.10075	0.108875	0.712408	0.806665	0.841415		0.30446	0.844864	0.920719	0.923333	0.901417	0.94348					0.805556	0.877992	0.915729					4.38066	4.50826	4.61089		3.97524	4.54724	4.40628
SOCMed	10.4598	15.4136	35.3959		1.49605	17.0093	40.2784	0.119096	0.113592	0.113409		0.145687	0.113187	0.113687	0.10849	0.113395	0.119795		0.0781875	0.114375	0.12425	1.10634	1.00725	0.951945		0.53668	1.01049	1.09291	0.83639	0.857828	0.922039					1.71385	1.82612	1.99572					4.39587	4.40986	4.29567		4.49249	4.39773	4.21278
SOCMed	7.40589	10.8377	17.2799		1.90127	10.9532	25.858	0.129307	0.123244	0.11444		0.149438	0.122438	0.119563	0.0895268	0.0959262	0.104452		0.0854375	0.09525	0.101562	1.4638	1.29313	1.0978		0.571727	0.777948	0.849451	0.847103	0.883581	0.888908					1.64487	1.76666	1.86386					4.57555	4.57106	4.56878		4.28435	4.60044	4.52385
SOCMed	9.10918	11.8226	19.7868		1.84011	19.6227	43.0091	0.120583	0.115129	0.108648		0.172375	0.109375	0.112812	0.102476	0.103575	0.110694		0.087375	0.111125	0.119563	1.18243	1.11239	0.981678		0.506889	1.016	1.05983	0.84378	0.857339	0.883388					1.67231	1.75898	1.88211					4.49633	4.58196	4.5592		3.898	4.53607	4.30201
SOCMed	9.21104	13.3364	19.1998		2.04436	22.5204	43.8603	0.135525	0.121819	0.119629		0.202	0.118375	0.116625	0.0955881	0.10378	0.101371		0.06575	0.102625	0.1095	0.706975	0.852426	0.846934		0.325495	0.866948	0.938907	0.912238	0.886412	0.927258					0.826156	0.931631	0.951973					4.3297	4.43342	4.52943		3.75067	4.52973	4.43551
SOCMed	11.3292	15.0181	23.3606		1.83868	20.871	43.2991	0.12149	0.119988	0.109291		0.154	0.10575	0.111	0.0966909	0.0997936	0.103946		0.08775	0.113	0.1215	0.796246	0.832238	0.951887		0.569805	1.06856	1.09459	0.779524	0.815789	0.801339					0.873278	0.947931	1.02422					4.58495	4.55143	4.69152		4.14669	4.57208	4.34907
SOCLow	9.21004	12.7393	24.5194		1.5716	13.1782	31.5004	0.132283	0.13117	0.11977		0.176375	0.124125	0.119875	0.0865	0.089655	0.105622		0.064625	0.094	0.102875	0.653978	0.684042	0.882366		0.366407	0.757301	0.858186	0.956153	1.01278	0.998191					0.697352	0.772238	0.921533					4.57179	4.52917	4.43696		4.16038	4.58499	4.49394
SOCLow	14.7656				1.52122	10.965	24.2086	0.134325				0.17925	0.135625	0.121	0.0892642				0.053625	0.08275	0.099125	0.666567				0.299163	0.610138	0.819215	0.958276							0.72567							4.47721				4.30496	4.58326	4.54451
SOCLow	12.5443	25.6255			1.68076	13.2268	31.0539	0.123354	0.118373			0.164	0.12525	0.12	0.0992438	0.109508			0.067125	0.106125	0.117375	0.804559	0.92551			0.409299	0.847305	0.978125	0.865896	0.899403						0.81746	0.933537						4.49295	4.39156			4.32963	4.32411	4.21897
SOCLow	14.6724	24.7869			1.30412	16.5676	37.3164	0.1275	0.115764			0.162	0.125125	0.114625	0.100219	0.1065			0.070625	0.107125	0.1115	0.786139	0.921577			0.435957	0.856144	0.972737	0.902607	0.870638						0.810444	0.908666						4.39211	4.50326			4.30416	4.30606	4.42441
SOCLow	9.42552	12.5654	21.7508		1.11098	18.1384	43.9338	0.115857	0.1144	0.114372		0.1615	0.116625	0.121875	0.099398	0.0984001	0.0991603		0.062	0.117	0.10925	0.858137	0.859904	0.86729		0.383901	1.00322	0.89641	0.869854	0.9118	0.988512					0.763613	0.798975	0.844238					4.64592	4.70167	4.68317		4.48182	4.28602	4.31874
SOCLow	15.4645				1.69999	15.6295	34.2168	0.125765				0.1635	0.116125	0.117375	0.106292				0.089625	0.1145	0.117	0.845283				0.548165	0.986006	0.996805	0.922781							0.820883							4.31449				3.96222	4.34008	4.26819
SOCLow	13.7419	24.8329			1.68423	21.0801	44.2125	0.125107	0.119861			0.169625	0.112375	0.115	0.0927535	0.0930737			0.051875	0.09575	0.107625	0.74254	0.777679			0.305822	0.852058	0.93587	0.876186	0.910726						0.762217	0.797463						4.59238	4.69775			4.52825	4.80573	4.49968
SOCLow	10.1032	44.0053			1.55038	11.1611	26.4661	0.109191	0.11141			0.1455	0.109875	0.105875	0.0934523	0.0921345			0.0785	0.0975	0.10075	0.855262	0.82876			0.539519	0.887372	0.951594	0.781084	0.863818						0.750478	0.777619						4.94186	4.91452			4.49342	4.82784	4.84227
SOCLow	10.8993	17.3194			1.59879	14.5712	35.0832	0.136728	0.126471			0.1675	0.126125	0.122875	0.0826206	0.0944177			0.059125	0.10025	0.10625	0.604273	0.747185			0.352985	0.794846	0.8647	0.963365	0.964868						0.696804	0.804239						4.56202	4.52764			4.418	4.41811	4.36696
SOCLow	13.0471	34.3077			1.73143	20.4092	42.8561	0.128283	0.120757			0.164125	0.119875	0.119	0.09315	0.106509			0.07375	0.107	0.115625	0.726575	0.88278			0.449353	0.892596	0.971639	0.932228	0.94859						0.738917	0.879938						4.518	4.40071			4.21554	4.40891	4.28326
SOCLow	10.258	21.0983			1.69095	14.0749	32.2293	0.118505	0.114986			0.14775	0.104125	0.10375	0.0816755	0.0883001			0.07225	0.09075	0.099875	0.689033	0.771057			0.489002	0.871549	0.962651	0.796565	0.842685						0.71781	0.798717						4.99934	4.92961			4.55303	5.13317	4.91589
SOCLow	11.5622	14.3355			0.95568	17.7042	42.423	0.117698	0.117509			0.15525	0.1085	0.11525	0.092151	0.0904239			0.049375	0.099625	0.10325	0.783343	0.770469			0.318035	0.918203	0.895879	0.870101	0.9031						0.710117	0.769539						4.7656	4.81025			4.893	4.80526	4.57852
SOCLow	9.62548	16.6489	30.9163		1.40494	15.7348	36.987	0.13941	0.129458	0.123885		0.1795	0.12475	0.123	0.0709096	0.0825303	0.0885451		0.0475	0.0815	0.089	0.508725	0.637672	0.715237		0.264624	0.653307	0.723577	0.997305	1.01928	1.03261					0.592293	0.692063	0.775816					4.75573	4.71987	4.70778		4.41097	4.8499	4.71792
SOCLow	9.11362	14.9169	32.6557		1.80039	20.6743	42.6724	0.121433	0.111574	0.102578		0.1505	0.10875	0.10825	0.0987837	0.104191	0.113843		0.08875	0.10775	0.11025	0.81415	0.933839	1.11012		0.589701	0.990805	1.01848	0.725801	0.742502	0.73657					0.936541	1.00042	1.10845					4.54147	4.63696	4.62158		4.23346	4.6197	4.60075
SOCLow	11.4378	16.2177			1.68674	12.8396	29.9283	0.119045	0.114907			0.18125	0.11725	0.11	0.0913675	0.0958159			0.061125	0.0915	0.1015	1.30492	1.20178			0.337241	0.780384	0.922727	0.888173	0.916482						1.57776	1.68983						4.7549	4.74637			4.1444	4.7925	4.73522
SOCLow	11.8084	19.9506			1.58136	20.3003	42.9314	0.125148	0.118793			0.159875	0.119438	0.1175	0.101965	0.111465			0.077625	0.109875	0.114375	1.23515	1.06687			0.485536	0.919937	0.973404	0.84037	0.87021						1.70321	1.84287						4.40768	4.34557			4.21828	4.3632	4.32052
SOCLow	12.6358				1.70327	12.7531	30.4079	0.126607				0.184	0.126	0.12025	0.0974463				0.054625	0.096625	0.10825	1.29947				0.296875	0.766865	0.900208	0.899542							1.68072							4.46326				4.21368	4.49459	4.38009
SOCLow	11.3809	16.7089	42.233		1.53841	20.35	42.7564	0.119203	0.116886	0.118454		0.175875	0.117	0.121688	0.104113	0.104047	0.116099		0.0579375	0.105375	0.116437	1.14806	1.12533	1.0268		0.329424	0.900641	0.956857	0.858579	0.894131	0.943357					1.67606	1.77369	2.00572					4.48046	4.52898	4.27725		4.2822	4.49788	4.23882
SOCLow	10.5295	16.101			1.69672	22.3397	44.3864	0.126007	0.113085			0.152375	0.11425	0.118	0.0961672	0.100606			0.08175	0.105	0.107125	0.763936	0.889658			0.536505	0.919037	0.907839	0.854399	0.829222						0.825128	0.896718						4.50266	4.68037			4.2846	4.5636	4.44782
SOCLow	10.0237	19.4417			1.47404	14.1115	33.4154	0.125141	0.116			0.17375	0.122	0.118625	0.0821412	0.0974914			0.05775	0.09025	0.098875	0.655795	0.840453			0.332374	0.739754	0.833509	0.866468	0.897003						0.692011	0.819841						4.83649	4.68698			4.38596	4.71777	4.60088
SOCLow	10.3767	19.1902			1.15973	11.6365	28.6621	0.127977	0.118894			0.161875	0.126375	0.120375	0.0845334	0.0946409			0.04	0.086	0.098125	0.66172	0.796436			0.247104	0.680514	0.815161	0.919248	0.931592						0.677967	0.780942						4.7088	4.6831			4.95421	4.71198	4.58218
[truncated: 141 more columns]
